# Supplementary material for: Transcriptome Analysis Reveals Multiple Genes and Complex Hormonal-Mediated Interactions with PEG during Adventitious Root Formation in Apple
Source: Int J Mol Sci. 2022 Jan 17;23(2):976. doi: 10.3390/ijms23020976 (PMC8779459; doi:10.3390/ijms23020976)
Supplement: Supplementary file 1 [file ijms-23-00976-s001.zip]

Archive with 1 entries (1 files):
- ijms-1548281-supplementary.pdf
